# Supplementary material for: Impact of Galvanic Vestibular Stimulation on Anxiety Level in Young Adults
Source: Front Syst Neurosci. 2019 Apr 16;13:14. doi: 10.3389/fnsys.2019.00014 (PMC6476966; doi:10.3389/fnsys.2019.00014)
Supplement: TABLE S1 — Anxiety score and Graybiel score for time and session factors for all participants. [file Table_1.XLSX]

## Sheet: Anxiety score
	Sham	Sham	Single-duration	Single-duration	Double-duration	Double-duration
	Pre	Post	Pre	Post	Pre	Post
1	0	0	0	0	0	0
2	1.3	1.2	3.3	2	3.2	0.9
3	1.8	1	1.4	1	2.5	2.3
4	0	0	0	0	0	0
5	3.1	1.6	6.3	4	3.3	2.6
6	5.6	4	6.1	3.6	1.2	1.7
7	2.5	1.3	0.8	0.3	0.6	0.5
8	1.1	1.1	1.5	1.2	2.6	2.9
9	4.1	4.6	5.8	3.5	5.4	5.2
10	2.5	3.8	1.9	3.3	3.8	4.4
11	0	0.5	2.8	0.6	0	0
12	0.8	1.5	2.8	2	1.6	3
13	1.84	5.1	2.8	1.4	2.5	1.6
14	1.6	1.5	1.6	1.5	1.7	1.5
15	3.3	2.4	4	2.5	2.3	2.2
16	0	0	0	0	0	0
17	5.5	4.9	5.7	4.4	6.3	3.2
18	2.5	3.5	2.5	3.5	3.2	3.6
19	0.6	0.4	0.6	0.6	1.2	0.7
20	0	0	0	0	0	0
21	0.5	1.3	0.7	0.5	0.4	1.2

## Sheet: Graybiel score
	Sham	Sham	Single-duration	Single-duration	Double-duration	Double-duration
	Pre	Post	Pre	Post	Pre	Post
1	0	0	0	0	0	0
2	1	1	3	1	0	0
3	0	0	0	0	2	2
4	0	0	0	2	0	6
5	2	2	2	2	0	2
6	0	0	0	2	0	2
7	4	0	0	0	0	0
8	0	0	0	0	0	0
9	0	0	1	2	1	1
10	2	2	4	4	4	6
11	0	0	0	0	2	7
12	4	4	4	4	0	0
13	2	0	0	0	0	0
14	0	2	2	4	0	2
15	1	1	3	1	1	1
16	0	0	2	0	0	3
17	0	0	0	0	0	0
18	0	2	0	2	0	2
19	3	0	0	0	0	0
20	0	0	0	0	0	0
21	0	2	3	2	0	0
